# Supplementary material for: Influence of soil moisture levels on the growth and reproductive behaviour of Avena fatua and Avena ludoviciana
Source: PLoS One. 2020 Jul 9;15(7):e0234648. doi: 10.1371/journal.pone.0234648 (PMC7347134; doi:10.1371/journal.pone.0234648)
Supplement: S1 Data — (XLSX) [file pone.0234648.s001.xlsx]

## Sheet: AL
AL	Sowing date-4/5/19		Transplanting date-4/6/19					Water stress date-16/06/019						FINAL DATA DATE:- 3/10/2019
	TREATMENT	R1	R2	R3	R4	R5
HEIGHT	0.2	0	0	0	0	0	0
	0.4	53	32	45	40	47	43.4				Plant height AL
	0.6	61	54	55	59	57	57.2				5	5	1	0	0							Plant height AL
	0.8	58	74	80	66	64	68.4				1	0	0	0	0	0
	1	129	91	122	86	93	104.2				2	53	32	45	40	47						NR = 5 NT = 5 NE = 1
TILLER NO.	0.2	0	0	0	0	0	0				3	61	54	55	59	57						Analysis of RBD
	0.4	18	20	18	18	19	18.6				4	58	74	80	66	64
	0.6	29	28	30	29	22	27.6				5	129	91	122	86	93						TREATMENT MEANS
	0.8	35	21	31	38	25	30				Tiller/Plant AL											1 .00000000 43.400000 57.200000 68.400000 104.20000
	1	32	43	28	50	31	36.8				5	5	1	0	0							REPLICATION MEANS
LEAF NO	0.2	0	0	0	0	0	0				1	0	0	0	0	0						1 60.200000 50.200000 60.400000 50.200000 52.200000
	0.4	40	58	37	35	44	42.8				2	18	20	18	18	19
	0.6	78	28	48	22	40	43.2				3	29	28	30	29	22						ANOVA TABLE
	0.8	28	62	25	88	20	44.6				4	35	21	31	38	25						SOURCE d.f. M.S. F-Ratio CD(5%) G.M. C.V.
	1	93	19	103	38	24	55.4				5	32	43	28	50	31						Replicates 4 136.83940 1.37 NS
SPAD	0.2	0	0	0	0	0	0				Leaf number/Plant AL											Treatments 4 7204.9390 72.20 13.3874
	0.4	21.7	23.6	25.2	23.4	31.9	25.16				5	5	1	0	0							Error 16 99.790140 54.640000 18.28
	0.6	28.6	27.5	33.2	33.2	29.4	30.38				1	0	0	0	0	0						---------------------------------------------------------------------------
	0.8	42.2	41.1	23.8	34.6	40.6	36.46				2	40	58	37	35	44
	1	45.9	42	43.1	41.7	41.1	42.76				3	78	28	48	22	40						Tiller/Plant AL
PENICAL NO	0.2	0	0	0	0	0	0				4	28	62	25	88	20
	0.4	2	5	2	7	5	4.2				5	93	19	103	38	24						NR = 5 NT = 5 NE = 1
	0.6	14	19	13	20	19	17				Panicle/Plant AL											Analysis of RBD
	0.8	12	23	17	26	17	19				5	5	1	0	0
	1	21	18	17	20	22	19.6				1	0	0	0	0	0						TREATMENT MEANS
TOTAL NO OF SEED	0.2	0	0	0	0	0	0				2	2	5	2	7	5						1 .00000000 18.600000 27.600000 30.000000 36.800000
	0.4	36	73	30	77	56	54.4				3	14	19	13	20	19						REPLICATION MEANS
	0.6	200	380	203	240	390	282.6				4	12	23	17	26	17						1 22.800000 22.400000 21.400000 27.000000 19.400000
	0.8	350	470	340	450	420	406				5	21	18	17	20	22
	1	320	397	480	470	420	417.4				Seed/Plant AL											ANOVA TABLE
leaf Wt.	0.2	0	0	0	0	0	0				5	5	1	0	0							SOURCE d.f. M.S. F-Ratio CD(5%) G.M. C.V.
	0.4	5.4	5.5	6.9	4.2	4.3	5.26				1	0	0	0	0	0						Replicates 4 38.900000 1.44 NS
	0.6	5.6	6.1	8.3	6.8	4.7	6.3				2	36	73	30	77	56						Treatments 4 1010.2000 37.45 6.96039
	0.8	6.1	6.2	8.4	6.3	4.9	6.38				3	200	380	203	240	390						Error 16 26.975000 22.600000 22.98
	1	7.9	10.1	11.5	7.3	11.6	9.68				4	350	470	340	450	420						---------------------------------------------------------------------------
#stem wt.	0.2	0	0	0	0	0	0				5	320	397	480	470	420
	0.4	2.341	4.019	4.025	3.7	5.396	3.8962				Leaf weight/Plant AL											Leaf number/Plant AL
	0.6	28.7	16.57	19.42	18.42	22.66	21.154				5	5	1	0	0
	0.8	28.77	36.02	30.09	30.6	30.2	31.136				1	0	0	0	0	0						NR = 5 NT = 5 NE = 1
	1	41.04	42.44	39.744	32.9	42.9	39.8048				2	5.4	5.5	6.9	4.2	4.3						Analysis of RBD
#Root wt.	0.2	0	0	0	0	0	0				3	5.6	6.1	8.3	6.8	4.7
	0.4	3.606	6.72	4.125	3.311	3.264	4.2052				4	6.1	6.2	8.4	6.3	4.9						TREATMENT MEANS
	0.6	7.774	8.261	9.511	3.812	5.116	6.8948				5	7.9	10.1	11.5	7.3	11.6						1 .00000000 42.800000 43.200000 44.600000 55.400000
	0.8	24.105	17.774	14.461	12.515	4.502	14.6714				Stem weight/Plant AL											REPLICATION MEANS
	1	11.037	30.846	42.811	15.515	29.54	25.9498				5	5	1	0	0							1 47.800000 33.400000 42.600000 36.600000 25.600000
											1	0	0	0	0	0
											2	2.341	4.019	4.025	3.7	5.396						ANOVA TABLE
											3	28.7	16.57	19.42	18.42	22.66						SOURCE d.f. M.S. F-Ratio CD(5%) G.M. C.V.
											4	28.77	36.02	30.09	30.6	30.2						Replicates 4 363.60000 .55 NS
											5	41.04	42.44	39.744	32.9	42.9						Treatments 4 2296.5000 3.48 34.4121
											Root wt/Plant AL											Error 16 659.35000 37.200000 69.03
											5	5	1	0	0							---------------------------------------------------------------------------
											1	0	0	0	0	0
											2	3.606	6.72	4.125	3.311	3.264						Panicle/Plant AL
											3	7.774	8.261	9.511	3.812	5.116
											4	24.105	17.774	14.461	12.515	4.502						NR = 5 NT = 5 NE = 1
											5	11.037	30.846	42.811	15.515	29.54						Analysis of RBD
											Days to panicle emergence (from sowing)
											5	5	1	0	0							TREATMENT MEANS
											1	0	0	0	0	0						1 .00000000 4.2000000 17.000000 19.000000 19.600000
											2	0	0	0	0	0						REPLICATION MEANS
											3	129	122	129	129	129						1 9.8000000 13.000000 9.8000000 14.600000 12.600000
											4	122	122	129	122	122
											5	129	129	129	122	129						ANOVA TABLE
											SPAD AL											SOURCE d.f. M.S. F-Ratio CD(5%) G.M. C.V.
											5	5	1	0	0							Replicates 4 22.239990 3.20 3.53047
											1	0	0	0	0	0						Treatments 4 420.74000 60.63 3.53047
											2	21.7	23.6	25.2	23.4	31.9						Error 16 6.9400020 11.960000 22.03
											3	28.6	27.5	33.2	33.2	29.4						---------------------------------------------------------------------------
											4	42.2	41.1	23.8	34.6	40.6
											5	45.9	42	43.1	41.7	41.1						Seed/Plant AL
											Phenolics
											3	5	1	0	0							NR = 5 NT = 5 NE = 1
											1	3.07511	2.88278	3.97056								Analysis of RBD
											2	2.18768	2.3717	2.62538
											3	2.4767	2.47823	2.83845								TREATMENT MEANS
											4	2.07234	2.06814	2.25709								1 .00000000 54.400000 282.60000 406.00000 417.40000
											5	2.18828	2.04891	1.95643								REPLICATION MEANS
											Free proline											1 181.20000 264.00000 210.60000 247.40000 257.20000
											3	5	1	0	0
											1	25.9327	25.8783	68.3128								ANOVA TABLE
											2	1.72619	1.80642	0.566647								SOURCE d.f. M.S. F-Ratio CD(5%) G.M. C.V.
											3	0.413159	0.671287	1.56373								Replicates 4 6168.4690 2.27 NS
											4	0.266169	0.548892	0.549438								Treatments 4 190719.10 70.26 69.8211
											5	0.320063	0.242637	0.35262								Error 16 2714.3590 232.08000 22.45
											Water soluble carbo											---------------------------------------------------------------------------
											3	5	1	0	0
											1	6.53955	5.25484	5.91711								Leaf weight/Plant AL
											2	2.59816	2.90017	4.1004
											3	2.44356	2.38816	5.0711								NR = 5 NT = 5 NE = 1
											4	3.54872	1.28672	1.3821								Analysis of RBD
											5	2.13154	2.67899	1.26925
											Plant height AF											TREATMENT MEANS
											5	5	1	0	0							1 .00000000 5.2600000 6.3000000 6.3800000 9.6800000
											1	0	0	0	0	0						REPLICATION MEANS
											2	0	0	0	0	0						1 5.0000000 5.5800000 7.0200000 4.9200000 5.1000000
											3	54	51	51	80	52
											4	71	74	76	82	80						ANOVA TABLE
											5	102	122	117	93	96						SOURCE d.f. M.S. F-Ratio CD(5%) G.M. C.V.
											Tiiler/Plant AF											Replicates 4 3.8253820 3.18 1.46984
											5	5	1	0	0							Treatments 4 61.489380 51.12 1.46984
											1	0	0	0	0	0						Error 16 1.2029060 5.5240000 19.85
											2	0	0	0	0	0						---------------------------------------------------------------------------
											3	25	28	26	28	30
											4	32	27	28	28	22						Stem weight/Plant AL
											5	32	26	27	29	26
											Laef number per plant AF											NR = 5 NT = 5 NE = 1
											5	5	1	0	0							Analysis of RBD
											1	0	0	0	0	0
											2	0	0	0	0	0						TREATMENT MEANS
											3	36	11	18	32	40						1 .00000000 3.8962000 21.154000 31.136000 39.804800
											4	60	54	56	52	59						REPLICATION MEANS
											5	91	72	65	80	76						1 20.170200 19.809800 18.655800 17.124000 20.231200
											SPAD Reading AF
											5	5	1	0	0							ANOVA TABLE
											1	0	0	0	0	0						SOURCE d.f. M.S. F-Ratio CD(5%) G.M. C.V.
											2	0	0	0	0	0						Replicates 4 8.7282230 .88 NS
											3	22.1	22.4	16.2	17.5	19.1						Treatments 4 1467.1130 148.60 4.21095
											4	25.2	26.6	30.4	60.3	25.2						Error 16 9.8731200 19.198200 16.37
											5	47.6	40.4	42.8	48	31.2						---------------------------------------------------------------------------
											Panicle/plant AF
											5	5	1	0	0							Root wt/Plant AL
											1	0	0	0	0	0
											2	0	0	0	0	0						NR = 5 NT = 5 NE = 1
											3	8	13	13	12	11						Analysis of RBD
											4	18	21	16	18	16
											5	16	17	22	17	17						TREATMENT MEANS
											Seeds/Plant AF											1 .00000000 4.2052000 6.8948000 14.671400 25.949800
											5	5	1	0	0							REPLICATION MEANS
											1	0	0	0	0	0						1 9.3043990 12.720200 14.181600 7.0306000 8.4844000
											2	0	0	0	0	0
											3	170	230	320	215	240						ANOVA TABLE
											4	475	520	460	471	445						SOURCE d.f. M.S. F-Ratio CD(5%) G.M. C.V.
											5	490	470	510	490	440						Replicates 4 44.863810 1.01 NS
											Leaf weight/Plant AF											Treatments 4 523.55940 11.79 8.92886
											5	5	1	0	0							Error 16 44.390100 10.344240 64.41
											1	0	0	0	0	0						---------------------------------------------------------------------------
											2	0	0	0	0	0
											3	6.1	6.2	6.5	7.6	6.1						Days to panicle emergence (from sowing)
											4	8.9	6.7	8.1	7.3	8.8
											5	8.9	6.7	8.1	7.3	8.8						NR = 5 NT = 5 NE = 1
											Stem weight/Plant AF											Analysis of RBD
											5	5	1	0	0
											1	0	0	0	0	0						TREATMENT MEANS
											2	0	0	0	0	0						1 .00000000 .00000000 127.60000 123.40000 127.60000
											3	13.35	13.92	14.5	13.7	16.93						REPLICATION MEANS
											4	29.48	32.68	30.97	32.29	32.03						1 76.000000 74.600000 77.400000 74.600000 76.000000
											5	45.9	39.735	45.578	52.03	47.77
											Root weight/Plant AF											ANOVA TABLE
											5	5	1	0	0							SOURCE d.f. M.S. F-Ratio CD(5%) G.M. C.V.
											1	0	0	0	0	0						Replicates 4 6.8578120 1.22 NS
											2	0	0	0	0	0						Treatments 4 23904.360 4241.64 3.18145
											3	4.366	5.412	4.368	4.29	4.883						Error 16 5.6356440 75.720000 3.14
											4	4.089	6.42	7.1	13.722	15.287						---------------------------------------------------------------------------
											5	9.36	13.756	8.563	15.772	9.476
											Days to panicle emergence (from sowing)											SPAD AL
											5	5	1	0	0
											1	0	0	0	0	0						NR = 5 NT = 5 NE = 1
											2	0	0	0	0	0						Analysis of RBD
											3	122	122	122	122	122
											4	122	122	122	122	122						TREATMENT MEANS
											5	122	122	122	122	122						1 .00000000 25.160000 30.380000 36.460000 42.760000
											Free proline AF											REPLICATION MEANS
											3	5	1	0	0							1 27.680000 26.840000 25.060000 26.580000 28.600000
											1	3.11341	3.03168	3.22447
											2	2.59907	3.09246	3.4329								ANOVA TABLE
											3	2.14719	2.44809	2.39035								SOURCE d.f. M.S. F-Ratio CD(5%) G.M. C.V.
											4	2.11046	1.96594	1.72611								Replicates 4 8.7203120 .46 NS
											5	1.78229	2.51312	1.63947								Treatments 4 1352.0850 70.66 5.86232
											Phenolics AF											Error 16 19.135170 26.952000 16.23
											3	5	1	0	0							---------------------------------------------------------------------------
											1	38.5648	91.1972	39.51
											2	20.9179	38.1629	32.3552								Phenolics
											3	4.14297	3.58749	1.7213
											4	0.328966	0.42985	0.469327								NR = 3 NT = 5 NE = 1
											5	0.18813	0.210696	0.236998								Analysis of RBD
											Water soluble
											3	5	1	0	0							TREATMENT MEANS
											1	7.48432	6.96919	5.82289								1 3.3094840 2.3949190 2.5977930 2.1325240 2.0645400
											2	5.08484	5.18349	5.00937								REPLICATION MEANS
											3	2.68107	3.54226	2.51351								1 2.4000200 2.3699540 2.7295820
											4	1.74046	2.94844	1.03209
											5	2.46822	2.4415	2.11584								ANOVA TABLE
																						SOURCE d.f. M.S. F-Ratio CD(5%) G.M. C.V.
																						Replicates 2 .19904400 3.12 NS
																						Treatments 4 .75039990 11.77 .475476
																						Error 8 .63743730E-01 2.4998520 10.10
																						---------------------------------------------------------------------------
																						Free proline
																						NR = 3 NT = 5 NE = 1
																						Analysis of RBD
																						TREATMENT MEANS
																						1 40.041260 1.3664190 .88272520 .45483300 .30510680
																						REPLICATION MEANS
																						1 5.7316560 5.8295050 14.269040
																						ANOVA TABLE
																						SOURCE d.f. M.S. F-Ratio CD(5%) G.M. C.V.
																						Replicates 2 120.10220 1.00 NS
																						Treatments 4 926.68670 7.72 20.6351
																						Error 8 120.05850 8.6100670 127.26
																						---------------------------------------------------------------------------
																						Water soluble carbo
																						NR = 3 NT = 5 NE = 1
																						Analysis of RBD
																						TREATMENT MEANS
																						1 5.9038340 3.1995770 3.3009410 2.0725150 2.0265940
																						REPLICATION MEANS
																						1 3.4523080 2.9017750 3.5479930
																						ANOVA TABLE
																						SOURCE d.f. M.S. F-Ratio CD(5%) G.M. C.V.
																						Replicates 2 .60820310 .49 NS
																						Treatments 4 7.4387410 6.04 2.09046
																						Error 8 1.2321520 3.3006920 33.63
																						---------------------------------------------------------------------------
																						Plant height AF
																						NR = 5 NT = 5 NE = 1
																						Analysis of RBD
																						TREATMENT MEANS
																						1 .00000000 .00000000 57.600000 76.600000 106.00000
																						REPLICATION MEANS
																						1 45.400000 49.400000 48.800000 51.000000 45.600000
																						ANOVA TABLE
																						SOURCE d.f. M.S. F-Ratio CD(5%) G.M. C.V.
																						Replicates 4 30.139260 .38 NS
																						Treatments 4 11102.640 141.68 11.8635
																						Error 16 78.365090 48.040000 18.43
																						---------------------------------------------------------------------------
																						Tiiler/Plant AF
																						NR = 5 NT = 5 NE = 1
																						Analysis of RBD
																						TREATMENT MEANS
																						1 .00000000 .00000000 27.400000 27.400000 28.000000
																						REPLICATION MEANS
																						1 17.800000 16.200000 16.200000 17.000000 15.600000
																						ANOVA TABLE
																						SOURCE d.f. M.S. F-Ratio CD(5%) G.M. C.V.
																						Replicates 4 3.6400390 .75 NS
																						Treatments 4 1142.9400 234.93 2.95593
																						Error 16 4.8649840 16.560000 13.32
																						---------------------------------------------------------------------------
																						Laef number per plant AF
																						NR = 5 NT = 5 NE = 1
																						Analysis of RBD
																						TREATMENT MEANS
																						1 .00000000 .00000000 27.400000 56.200000 76.800000
																						REPLICATION MEANS
																						1 37.400000 27.400000 27.800000 32.800000 35.000000
																						ANOVA TABLE
																						SOURCE d.f. M.S. F-Ratio CD(5%) G.M. C.V.
																						Replicates 4 96.959470 2.41 NS
																						Treatments 4 5827.2590 145.01 8.49544
																						Error 16 40.185180 32.080000 19.76
																						---------------------------------------------------------------------------
																						SPAD Reading AF
																						NR = 5 NT = 5 NE = 1
																						Analysis of RBD
																						TREATMENT MEANS
																						1 .00000000 .00000000 19.460000 33.540000 42.000000
																						REPLICATION MEANS
																						1 18.980000 17.880000 17.880000 25.160000 15.100000
																						ANOVA TABLE
																						SOURCE d.f. M.S. F-Ratio CD(5%) G.M. C.V.
																						Replicates 4 69.581050 1.31 NS
																						Treatments 4 1828.2790 34.32 9.78125
																						Error 16 53.269990 19.000000 38.41
																						---------------------------------------------------------------------------
																						Panicle/plant AF
																						NR = 5 NT = 5 NE = 1
																						Analysis of RBD
																						TREATMENT MEANS
																						1 .00000000 .00000000 11.400000 17.800000 17.800000
																						REPLICATION MEANS
																						1 8.4000000 10.200000 10.200000 9.4000000 8.8000000
																						ANOVA TABLE
																						SOURCE d.f. M.S. F-Ratio CD(5%) G.M. C.V.
																						Replicates 4 3.3000000 1.21 NS
																						Treatments 4 402.30000 147.63 2.21226
																						Error 16 2.7250030 9.4000000 17.56
																						---------------------------------------------------------------------------
																						Seeds/Plant AF
																						NR = 5 NT = 5 NE = 1
																						Analysis of RBD
																						TREATMENT MEANS
																						1 .00000000 .00000000 235.00000 474.20000 480.00000
																						REPLICATION MEANS
																						1 227.00000 244.00000 258.00000 235.20000 225.00000
																						ANOVA TABLE
																						SOURCE d.f. M.S. F-Ratio CD(5%) G.M. C.V.
																						Replicates 4 917.14370 1.03 NS
																						Treatments 4 284564.20 320.77 39.9161
																						Error 16 887.13590 237.84000 12.52
																						---------------------------------------------------------------------------
																						Leaf weight/Plant AF
																						NR = 5 NT = 5 NE = 1
																						Analysis of RBD
																						TREATMENT MEANS
																						1 .00000000 .00000000 6.5000000 7.9600000 7.9600000
																						REPLICATION MEANS
																						1 4.7800000 3.9200000 4.5400000 4.4400000 4.7400000
																						ANOVA TABLE
																						SOURCE d.f. M.S. F-Ratio CD(5%) G.M. C.V.
																						Replicates 4 .59538110 1.47 NS
																						Treatments 4 85.552390 210.51 .854342
																						Error 16 .40640300 4.4840000 14.22
																						---------------------------------------------------------------------------
																						Stem weight/Plant AF
																						NR = 5 NT = 5 NE = 1
																						Analysis of RBD
																						TREATMENT MEANS
																						1 .00000000 .00000000 14.480000 31.490000 46.202600
																						REPLICATION MEANS
																						1 17.746000 17.267000 18.209600 19.604000 19.346000
																						ANOVA TABLE
																						SOURCE d.f. M.S. F-Ratio CD(5%) G.M. C.V.
																						Replicates 4 5.1081060 1.12 NS
																						Treatments 4 2046.0160 447.49 2.86562
																						Error 16 4.5722480 18.434520 11.60
																						---------------------------------------------------------------------------
																						Root weight/Plant AF
																						NR = 5 NT = 5 NE = 1
																						Analysis of RBD
																						TREATMENT MEANS
																						1 .00000000 .00000000 4.6638000 9.3236000 11.385400
																						REPLICATION MEANS
																						1 3.5630000 5.1176000 4.0062000 6.7568000 5.9292000
																						ANOVA TABLE
																						SOURCE d.f. M.S. F-Ratio CD(5%) G.M. C.V.
																						Replicates 4 8.7355010 1.37 NS
																						Treatments 4 136.94010 21.43 3.38773
																						Error 16 6.3901380 5.0745600 49.81
																						---------------------------------------------------------------------------
																						Days to panicle emergence (from sowing)
																						NR = 5 NT = 5 NE = 1
																						Analysis of RBD
																						TREATMENT MEANS
																						1 .00000000 .00000000 122.00000 122.00000 122.00000
																						REPLICATION MEANS
																						1 73.200000 73.200000 73.200000 73.200000 73.200000
																						ANOVA TABLE
																						SOURCE d.f. M.S. F-Ratio CD(5%) G.M. C.V.
																						Replicates 4 .00000000 .00 NS
																						Treatments 4 22326.000 ********* .134015E-04
																						Error 16 .10000000E-09 73.200000 .00
																						---------------------------------------------------------------------------
																						Free proline AF
																						NR = 3 NT = 5 NE = 1
																						Analysis of RBD
																						TREATMENT MEANS
																						1 3.1231860 3.0414750 2.3285440 1.9341710 1.9782950
																						REPLICATION MEANS
																						1 2.3504830 2.6102580 2.4826620
																						ANOVA TABLE
																						SOURCE d.f. M.S. F-Ratio CD(5%) G.M. C.V.
																						Replicates 2 .84375760E-01 .88 NS
																						Treatments 4 .97613970 10.18 .583187
																						Error 8 .95894870E-01 2.4811340 12.48
																						---------------------------------------------------------------------------
																						Phenolics AF
																						NR = 3 NT = 5 NE = 1
																						Analysis of RBD
																						TREATMENT MEANS
																						1 56.423980 30.478690 3.1505850 .40938120 .21194150
																						REPLICATION MEANS
																						1 12.828550 26.717620 14.858570
																						ANOVA TABLE
																						SOURCE d.f. M.S. F-Ratio CD(5%) G.M. C.V.
																						Replicates 2 281.38590 1.60 NS
																						Treatments 4 1858.7840 10.56 24.9900
																						Error 8 176.08060 18.134920 73.17
																						---------------------------------------------------------------------------
																						Water soluble
																						NR = 3 NT = 5 NE = 1
																						Analysis of RBD
																						TREATMENT MEANS
																						1 6.7587990 5.0925680 2.9122780 1.9069960 2.3418550
																						REPLICATION MEANS
																						1 3.8917810 4.2169770 3.2987400
																						ANOVA TABLE
																						SOURCE d.f. M.S. F-Ratio CD(5%) G.M. C.V.
																						Replicates 2 1.0838760 4.67 .703057
																						Treatments 4 12.692190 54.64 .907643
																						Error 8 .23227870 3.8024990 12.67
																						---------------------------------------------------------------------------

## Sheet: AF 
AF	Sowing date-4/5/19		Transplanting date-4/6/19					Water stress date-16/06/019						FINAL DATA DATE:- 3/10/2019
	TREATMENT	R1	R2	R3	R4	R5
HEIGHT	0.2	0	0	0	0	0	0					Plant height AF
	0.4	0	0	0	0	0	0					5	5	1	0	0
	0.6	54	51	51	80	52	57.6					1	0	0	0	0	0
	0.8	71	74	76	82	80	76.6					2	0	0	0	0	0
	1	102	122	117	93	96	106					3	54	51	51	80	52
TILLER NO.	0.2	0	0	0	0	0	0					4	71	74	76	82	80
	0.4	0	0	0	0	0	0					5	102	122	117	93	96
	0.6	25	28	26	28	30	27.4					Tiiler/Plant AF
	0.8	32	27	28	28	22	27.4					5	5	1	0	0
	1	32	26	27	29	26	28					1	0	0	0	0	0
LEAF NO	0.2	0	0	0	0	0	0					2	0	0	0	0	0
	0.4	0	0	0	0	0	0					3	25	28	26	28	30
	0.6	36	11	18	32	40	27.4					4	32	27	28	28	22
	0.8	60	54	56	52	59	56.2					5	32	26	27	29	26
	1	91	72	65	80	76	76.8					Laef number per plant AF
SPAD	0.2	0	0	0	0	0	0					5	5	1	0	0
	0.4	0	0	0	0	0	0					1	0	0	0	0	0
	0.6	22.1	22.4	16.2	17.5	19.1	19.46					2	0	0	0	0	0
	0.8	25.2	26.6	30.4	60.3	25.2	33.54					3	36	11	18	32	40
	1	47.6	40.4	42.8	48	31.2	42					4	60	54	56	52	59
PENICAL NO	0.2	0	0	0	0	0	0					5	91	72	65	80	76
	0.4	0	0	0	0	0	0					SPAD Reading AF
	0.6	8	13	13	12	11	11.4					5	5	1	0	0
	0.8	18	21	16	18	16	17.8					1	0	0	0	0	0
	1	16	17	22	17	17	17.8					2	0	0	0	0	0
TOTAL NO OF SEED	0.2	0	0	0	0	0	0					3	22.1	22.4	16.2	17.5	19.1
	0.4	0	0	0	0	0	0					4	25.2	26.6	30.4	60.3	25.2
	0.6	170	230	320	215	240	235					5	47.6	40.4	42.8	48	31.2
	0.8	475	520	460	471	445	474.2					Panicle/plant AF
	1	490	470	510	490	440	480					5	5	1	0	0
leaf Wt.	0.2	0	0	0	0	0	0					1	0	0	0	0	0
	0.4	0	0	0	0	0	0					2	0	0	0	0	0
	0.6	6.1	6.2	6.5	7.6	6.1	6.5					3	8	13	13	12	11
	0.8	8.9	6.7	8.1	7.3	8.8	7.96					4	18	21	16	18	16
	1	8.9	6.7	8.1	7.3	8.8	7.96					5	16	17	22	17	17
#stem wt.	0.2	0	0	0	0	0	0					Seeds/Plant AF
	0.4	0	0	0	0	0	0					5	5	1	0	0
	0.6	13.35	13.92	14.5	13.7	16.93	14.48					1	0	0	0	0	0
	0.8	29.48	32.68	30.97	32.29	32.03	31.49					2	0	0	0	0	0
	1	45.9	39.735	45.578	52.03	47.77	46.2026					3	170	230	320	215	240
#Root wt.	0.2	0	0	0	0	0	0					4	475	520	460	471	445
	0.4	0	0	0	0	0	0					5	490	470	510	490	440
	0.6	4.366	5.412	4.368	4.29	4.883	4.6638					Leaf weight/Plant AF
	0.8	4.089	6.42	7.1	13.722	15.287	9.3236					5	5	1	0	0
	1	9.36	13.756	8.563	15.772	9.476	11.3854					1	0	0	0	0	0
												2	0	0	0	0	0
												3	6.1	6.2	6.5	7.6	6.1
												4	8.9	6.7	8.1	7.3	8.8
												5	8.9	6.7	8.1	7.3	8.8
												Stem weight/Plant AF
												5	5	1	0	0
												1	0	0	0	0	0
												2	0	0	0	0	0
												3	13.35	13.92	14.5	13.7	16.93
												4	29.48	32.68	30.97	32.29	32.03
												5	45.9	39.735	45.578	52.03	47.77
												Root weight/Plant AF
												5	5	1	0	0
												1	0	0	0	0	0
												2	0	0	0	0	0
												3	4.366	5.412	4.368	4.29	4.883
												4	4.089	6.42	7.1	13.722	15.287
												5	9.36	13.756	8.563	15.772	9.476
												Days to panicle emergence (from sowing)
												5	5	1	0	0
												1	0	0	0	0	0
												2	0	0	0	0	0
												3	122	122	122	122	122
												4	122	122	122	122	122
												5	122	122	122	122	122
												Free proline
												5	5	1	0	0
												1	3.11341	3.03168	3.22447
												2	2.59907	3.09246	3.4329
												3	2.14719	2.44809	2.39035
												4	2.11046	1.96594	1.72611
												5	1.78229	2.51312	1.63947
												Phenolics
												5	5	1	0	0
												1	38.5648	91.1972	39.51
												2	20.9179	38.1629	32.3552
												3	4.14297	3.58749	1.7213
												4	0.328966	0.42985	0.469327
												5	0.18813	0.210696	0.236998
												Water soluble
												5	5	1	0	0
												1	7.48432	6.96919	5.82289
												2	5.08484	5.18349	5.00937
												3	2.68107	3.54226	2.51351
												4	1.74046	2.94844	1.03209
												5	2.46822	2.4415	2.11584

## Sheet: Sheet1
	Plant height AL							Plant height AF
	5	5	1	0	0			5	5	1	0	0
	1	0	0	0	0	0		1	0	0	0	0	0
	2	53	32	45	40	47		2	0	0	0	0	0
	3	61	54	55	59	57		3	54	51	51	80	52
	4	58	74	80	66	64		4	71	74	76	82	80
	5	129	91	122	86	93		5	102	122	117	93	96
	Tiller/Plant AL							Tiiler/Plant AF
	5	5	1	0	0			5	5	1	0	0
	1	0	0	0	0	0		1	0	0	0	0	0
	2	18	20	18	18	19		2	0	0	0	0	0
	3	29	28	30	29	22		3	25	28	26	28	30
	4	35	21	31	38	25		4	32	27	28	28	22
	5	32	43	28	50	31		5	32	26	27	29	26
	Leaf number/Plant AL							Laef number per plant AF
	5	5	1	0	0			5	5	1	0	0
	1	0	0	0	0	0		1	0	0	0	0	0
	2	40	58	37	35	44		2	0	0	0	0	0
	3	78	28	48	22	40		3	36	11	18	32	40
	4	28	62	25	88	20		4	60	54	56	52	59
	5	93	19	103	38	24		5	91	72	65	80	76
	Panicle/Plant AL							Panicle/plant AF
	5	5	1	0	0			5	5	1	0	0
	1	0	0	0	0	0		1	0	0	0	0	0
	2	2	5	2	7	5		2	0	0	0	0	0
	3	14	19	13	20	19		3	8	13	13	12	11
	4	12	23	17	26	17		4	18	21	16	18	16
	5	21	18	17	20	22		5	16	17	22	17	17
	Seed/Plant AL							Seeds/Plant AF
	5	5	1	0	0			5	5	1	0	0
	1	0	0	0	0	0		1	0	0	0	0	0
	2	36	73	30	77	56		2	0	0	0	0	0
	3	200	380	203	240	390		3	170	230	320	215	240
	4	350	470	340	450	420		4	475	520	460	471	445
	5	320	397	480	470	420		5	490	470	510	490	440
	Leaf weight/Plant AL							Leaf weight/Plant AF
	5	5	1	0	0			5	5	1	0	0
	1	0	0	0	0	0		1	0	0	0	0	0
	2	5.4	5.5	6.9	4.2	4.3		2	0	0	0	0	0
	3	5.6	6.1	8.3	6.8	4.7		3	6.1	6.2	6.5	7.6	6.1
	4	6.1	6.2	8.4	6.3	4.9		4	8.9	6.7	8.1	7.3	8.8
	5	7.9	10.1	11.5	7.3	11.6		5	8.9	6.7	8.1	7.3	8.8
	Stem weight/Plant AL							Stem weight/Plant AF
	5	5	1	0	0			5	5	1	0	0
	1	0	0	0	0	0		1	0	0	0	0	0
	2	2.341	4.019	4.025	3.7	5.396		2	0	0	0	0	0
	3	28.7	16.57	19.42	18.42	22.66		3	13.35	13.92	14.5	13.7	16.93
	4	28.77	36.02	30.09	30.6	30.2		4	29.48	32.68	30.97	32.29	32.03
	5	41.04	42.44	39.744	32.9	42.9		5	45.9	39.735	45.578	52.03	47.77
	Root wt/Plant AL							Root weight/Plant AF
	5	5	1	0	0			5	5	1	0	0
	1	0	0	0	0	0		1	0	0	0	0	0
	2	3.606	6.72	4.125	3.311	3.264		2	0	0	0	0	0
	3	7.774	8.261	9.511	3.812	5.116		3	4.366	5.412	4.368	4.29	4.883
	4	24.105	17.774	14.461	12.515	4.502		4	4.089	6.42	7.1	13.722	15.287
	5	11.037	30.846	42.811	15.515	29.54		5	9.36	13.756	8.563	15.772	9.476
	Days to panicle emergence (from sowing)							Days to panicle emergence (from sowing)
	5	5	1	0	0			5	5	1	0	0
	1	0	0	0	0	0		1	0	0	0	0	0
	2	0	0	0	0	0		2	0	0	0	0	0
	3	129	122	129	129	129		3	122	122	122	122	122
	4	122	122	129	122	122		4	122	122	122	122	122
	5	129	129	129	122	129		5	122	122	122	122	122
	SPAD AL							SPAD Reading AF
	5	5	1	0	0			5	5	1	0	0
	1	0	0	0	0	0		1	0	0	0	0	0
	2	21.7	23.6	25.2	23.4	31.9		2	0	0	0	0	0
	3	28.6	27.5	33.2	33.2	29.4		3	22.1	22.4	16.2	17.5	19.1
	4	42.2	41.1	23.8	34.6	40.6		4	25.2	26.6	30.4	60.3	25.2
	5	45.9	42	43.1	41.7	41.1		5	47.6	40.4	42.8	48	31.2
	Phenolics							Phenolics AF
	3	5	1	0	0			3	5	1	0	0
	1	3.07511	2.88278	3.97056				1	3.11341	3.03168	3.22447
	2	2.18768	2.3717	2.62538				2	2.59907	3.09246	3.4329
	3	2.4767	2.47823	2.83845				3	2.14719	2.44809	2.39035
	4	2.07234	2.06814	2.25709				4	2.11046	1.96594	1.72611
	5	2.18828	2.04891	1.95643				5	1.78229	2.51312	1.63947
	Free proline							Phenolics AF
	3	5	1	0	0			3	5	1	0	0
	1	25.9327	25.8783	68.3128				1	38.5648	91.1972	39.51
	2	1.72619	1.80642	0.566647				2	20.9179	38.1629	32.3552
	3	0.413159	0.671287	1.56373				3	4.14297	3.58749	1.7213
	4	0.266169	0.548892	0.549438				4	0.328966	0.42985	0.469327
	5	0.320063	0.242637	0.35262				5	0.18813	0.210696	0.236998
	Water soluble carbo							Water soluble
	3	5	1	0	0			3	5	1	0	0
	1	6.53955	5.25484	5.91711				1	7.48432	6.96919	5.82289
	2	2.59816	2.90017	4.1004				2	5.08484	5.18349	5.00937
	3	2.44356	2.38816	5.0711				3	2.68107	3.54226	2.51351
	4	3.54872	1.28672	1.3821				4	1.74046	2.94844	1.03209
	5	2.13154	2.67899	1.26925				5	2.46822	2.4415	2.11584
	Plant height AF
	5	5	1	0	0
	1	0	0	0	0	0
	2	0	0	0	0	0
	3	54	51	51	80	52
	4	71	74	76	82	80
	5	102	122	117	93	96
	Tiiler/Plant AF
	5	5	1	0	0
	1	0	0	0	0	0
	2	0	0	0	0	0
	3	25	28	26	28	30
	4	32	27	28	28	22
	5	32	26	27	29	26
	Laef number per plant AF
	5	5	1	0	0
	1	0	0	0	0	0
	2	0	0	0	0	0
	3	36	11	18	32	40
	4	60	54	56	52	59
	5	91	72	65	80	76
	SPAD Reading AF
	5	5	1	0	0
	1	0	0	0	0	0
	2	0	0	0	0	0
	3	22.1	22.4	16.2	17.5	19.1
	4	25.2	26.6	30.4	60.3	25.2
	5	47.6	40.4	42.8	48	31.2
	Panicle/plant AF
	5	5	1	0	0
	1	0	0	0	0	0
	2	0	0	0	0	0
	3	8	13	13	12	11
	4	18	21	16	18	16
	5	16	17	22	17	17
	Seeds/Plant AF
	5	5	1	0	0
	1	0	0	0	0	0
	2	0	0	0	0	0
	3	170	230	320	215	240
	4	475	520	460	471	445
	5	490	470	510	490	440
	Leaf weight/Plant AF
	5	5	1	0	0
	1	0	0	0	0	0
	2	0	0	0	0	0
	3	6.1	6.2	6.5	7.6	6.1
	4	8.9	6.7	8.1	7.3	8.8
	5	8.9	6.7	8.1	7.3	8.8
	Stem weight/Plant AF
	5	5	1	0	0
	1	0	0	0	0	0
	2	0	0	0	0	0
	3	13.35	13.92	14.5	13.7	16.93
	4	29.48	32.68	30.97	32.29	32.03
	5	45.9	39.735	45.578	52.03	47.77
	Root weight/Plant AF
	5	5	1	0	0
	1	0	0	0	0	0
	2	0	0	0	0	0
	3	4.366	5.412	4.368	4.29	4.883
	4	4.089	6.42	7.1	13.722	15.287
	5	9.36	13.756	8.563	15.772	9.476
	Days to panicle emergence (from sowing)
	5	5	1	0	0
	1	0	0	0	0	0
	2	0	0	0	0	0
	3	122	122	122	122	122
	4	122	122	122	122	122
	5	122	122	122	122	122
	Free proline AF
	3	5	1	0	0
	1	3.11341	3.03168	3.22447
	2	2.59907	3.09246	3.4329
	3	2.14719	2.44809	2.39035
	4	2.11046	1.96594	1.72611
	5	1.78229	2.51312	1.63947
	Phenolics AF
	3	5	1	0	0
	1	38.5648	91.1972	39.51
	2	20.9179	38.1629	32.3552
	3	4.14297	3.58749	1.7213
	4	0.328966	0.42985	0.469327
	5	0.18813	0.210696	0.236998
	Water soluble
	3	5	1	0	0
	1	7.48432	6.96919	5.82289
	2	5.08484	5.18349	5.00937
	3	2.68107	3.54226	2.51351
	4	1.74046	2.94844	1.03209
	5	2.46822	2.4415	2.11584

## Sheet: Sheet2
Plant height Al and AF
5	2	2	5	0	0					Plant height AL
1	0	0	0	0	0
2	53	32	45	40	47					No. of reps.= 5 No. of factors= 2
3	61	54	55	59	57					Analysis of Factorial Experiment in RBD
4	58	74	80	66	64
5	129	91	122	86	93					TREAT. COMBINATION MEANS
6	0	0	0	0	0					1 .00000000 43.400000 57.200000 68.400000 104.20000
7	0	0	0	0	0					6 .00000000 .00000000 57.600000 76.600000 106.00000
8	54	51	51	80	52
9	71	74	76	82	80					FACTOR MEANS
10	102	122	117	93	96					1 54.640000 48.040000
Tiller/Plant AL										2 .00000000 21.700000 57.400000 72.500000 105.10000
5	2	2	5	0	0
1	0	0	0	0	0					ANOVA TABLE
2	18	20	18	18	19					SOURCE d.f. M.S. F-Ratio CD(5%) C.V.
3	29	28	30	29	22					Reps. 4 54.079690 .59
4	35	21	31	38	25					A 1 544.49880 5.94 5.49172
5	32	43	28	50	31					B 4 17222.330 187.76 8.68317
6	0	0	0	0	0					AB 4 1085.2500 11.83 12.2799
7	0	0	0	0	0					Error 36 91.724430 18.65
8	25	28	26	28	30					---------------------------------------------------------------------------
9	32	27	28	28	22
10	32	26	27	29	26					Tiller/Plant AL
Leaf number/Plant AL
5	2	2	5	0	0					No. of reps.= 5 No. of factors= 2
1	0	0	0	0	0					Analysis of Factorial Experiment in RBD
2	40	58	37	35	44
3	78	28	48	22	40					TREAT. COMBINATION MEANS
4	28	62	25	88	20					1 .00000000 18.600000 27.600000 30.000000 36.800000
5	93	19	103	38	24					6 .00000000 .00000000 27.400000 27.400000 28.000000
6	0	0	0	0	0
7	0	0	0	0	0					FACTOR MEANS
8	36	11	18	32	40					1 22.600000 16.560000
9	60	54	56	52	59					2 .00000000 9.3000000 27.500000 28.700000 32.400000
10	91	72	65	80	76
Panicle/Plant AL										ANOVA TABLE
5	2	2	5	0	0					SOURCE d.f. M.S. F-Ratio CD(5%) C.V.
1	0	0	0	0	0					Reps. 4 28.469920 1.81
2	2	5	2	7	5					A 1 456.01970 29.02 2.27308
3	14	19	13	20	19					B 4 1998.2700 127.16 3.59406
4	12	23	17	26	17					AB 4 154.87020 9.86 5.08277
5	21	18	17	20	22					Error 36 15.714440 20.25
6	0	0	0	0	0					---------------------------------------------------------------------------
7	0	0	0	0	0
8	22.1	22.4	16.2	17.5	19.1					Leaf number/Plant AL
9	25.2	26.6	30.4	60.3	25.2
10	47.6	40.4	42.8	48	31.2					No. of reps.= 5 No. of factors= 2
Tiller/Plant AL										Analysis of Factorial Experiment in RBD
5	2	2	5	0	0
1	0	0	0	0	0					TREAT. COMBINATION MEANS
2	18	20	18	18	19					1 .00000000 42.800000 43.200000 44.600000 55.400000
3	29	28	30	29	22					6 .00000000 .00000000 27.400000 56.200000 76.800000
4	35	21	31	38	25
5	32	43	28	50	31					FACTOR MEANS
6	0	0	0	0	0					1 37.200000 32.080000
7	0	0	0	0	0					2 .00000000 21.400000 35.300000 50.400000 66.100000
8	25	28	26	28	30
9	32	27	28	28	22					ANOVA TABLE
10	32	26	27	29	26					SOURCE d.f. M.S. F-Ratio CD(5%) C.V.
Leaf number/Plant AL										Reps. 4 251.22990 .75
5	2	2	5	0	0					A 1 327.67950 .98 NS
1	0	0	0	0	0					B 4 6534.4300 19.55 16.5735
2	40	58	37	35	44					AB 4 1589.3300 4.76 23.4385
3	78	28	48	22	40					Error 36 334.16340 52.77
4	28	62	25	88	20					---------------------------------------------------------------------------
5	93	19	103	38	24
6	0	0	0	0	0					Panicle/Plant AL
7	0	0	0	0	0
8	36	11	18	32	40					No. of reps.= 5 No. of factors= 2
9	60	54	56	52	59					Analysis of Factorial Experiment in RBD
10	91	72	65	80	76
Panicle/Plant AL										TREAT. COMBINATION MEANS
5	2	2	5	0	0					1 .00000000 4.2000000 17.000000 19.000000 19.600000
1	0	0	0	0	0					6 .00000000 .00000000 19.460000 33.540000 42.000000
2	2	5	2	7	5
3	14	19	13	20	19					FACTOR MEANS
4	12	23	17	26	17					1 11.960000 19.000000
5	21	18	17	20	22					2 .00000000 2.1000000 18.230000 26.270000 30.800000
6	0	0	0	0	0
7	0	0	0	0	0					ANOVA TABLE
8	8	13	13	12	11					SOURCE d.f. M.S. F-Ratio CD(5%) C.V.
9	18	21	16	18	16					Reps. 4 64.739700 2.17
10	16	17	22	17	17					A 1 619.51750 20.81 3.12859
Seed/Plant AL										B 4 1943.3590 65.28 4.94673
5	2	2	5	0	0					AB 4 305.65990 10.27 6.99573
1	0	0	0	0	0					Error 36 29.768990 35.25
2	36	73	30	77	56					---------------------------------------------------------------------------
3	200	380	203	240	390
4	350	470	340	450	420					Tiller/Plant AL
5	320	397	480	470	420
6	0	0	0	0	0					No. of reps.= 5 No. of factors= 2
7	0	0	0	0	0					Analysis of Factorial Experiment in RBD
8	170	230	320	215	240
9	475	520	460	471	445					TREAT. COMBINATION MEANS
10	490	470	510	490	440					1 .00000000 18.600000 27.600000 30.000000 36.800000
Leaf weight/Plant AL										6 .00000000 .00000000 27.400000 27.400000 28.000000
5	2	2	5	0	0
1	0	0	0	0	0					FACTOR MEANS
2	5.4	5.5	6.9	4.2	4.3					1 22.600000 16.560000
3	5.6	6.1	8.3	6.8	4.7					2 .00000000 9.3000000 27.500000 28.700000 32.400000
4	6.1	6.2	8.4	6.3	4.9
5	7.9	10.1	11.5	7.3	11.6					ANOVA TABLE
6	0	0	0	0	0					SOURCE d.f. M.S. F-Ratio CD(5%) C.V.
7	0	0	0	0	0					Reps. 4 28.469920 1.81
8	6.1	6.2	6.5	7.6	6.1					A 1 456.01970 29.02 2.27308
9	8.9	6.7	8.1	7.3	8.8					B 4 1998.2700 127.16 3.59406
10	8.9	6.7	8.1	7.3	8.8					AB 4 154.87020 9.86 5.08277
Stem weight/Plant AL										Error 36 15.714440 20.25
5	2	2	5	0	0					---------------------------------------------------------------------------
1	0	0	0	0	0
2	2.341	4.019	4.025	3.7	5.396					Leaf number/Plant AL
3	28.7	16.57	19.42	18.42	22.66
4	28.77	36.02	30.09	30.6	30.2					No. of reps.= 5 No. of factors= 2
5	41.04	42.44	39.744	32.9	42.9					Analysis of Factorial Experiment in RBD
6	0	0	0	0	0
7	0	0	0	0	0					TREAT. COMBINATION MEANS
8	13.35	13.92	14.5	13.7	16.93					1 .00000000 42.800000 43.200000 44.600000 55.400000
9	29.48	32.68	30.97	32.29	32.03					6 .00000000 .00000000 27.400000 56.200000 76.800000
10	45.9	39.735	45.578	52.03	47.77
Root wt/Plant AL										FACTOR MEANS
5	2	2	5	0	0					1 37.200000 32.080000
1	0	0	0	0	0					2 .00000000 21.400000 35.300000 50.400000 66.100000
2	3.606	6.72	4.125	3.311	3.264
3	7.774	8.261	9.511	3.812	5.116					ANOVA TABLE
4	24.105	17.774	14.461	12.515	4.502					SOURCE d.f. M.S. F-Ratio CD(5%) C.V.
5	11.037	30.846	42.811	15.515	29.54					Reps. 4 251.22990 .75
6	0	0	0	0	0					A 1 327.67950 .98 NS
7	0	0	0	0	0					B 4 6534.4300 19.55 16.5735
8	4.366	5.412	4.368	4.29	4.883					AB 4 1589.3300 4.76 23.4385
9	4.089	6.42	7.1	13.722	15.287					Error 36 334.16340 52.77
10	9.36	13.756	8.563	15.772	9.476					---------------------------------------------------------------------------
Days to panicle emergence (from sowing)
5	2	2	5	0	0					Panicle/Plant AL
1	0	0	0	0	0
2	0	0	0	0	0					No. of reps.= 5 No. of factors= 2
3	129	122	129	129	129					Analysis of Factorial Experiment in RBD
4	122	122	129	122	122
5	129	129	129	122	129					TREAT. COMBINATION MEANS
6	0	0	0	0	0					1 .00000000 4.2000000 17.000000 19.000000 19.600000
7	0	0	0	0	0					6 .00000000 .00000000 11.400000 17.800000 17.800000
8	122	122	122	122	122
9	122	122	122	122	122					FACTOR MEANS
10	122	122	122	122	122					1 11.960000 9.4000000
SPAD AL										2 .00000000 2.1000000 14.200000 18.400000 18.700000
5	2	2	5	0	0
1	0	0	0	0	0					ANOVA TABLE
2	21.7	23.6	25.2	23.4	31.9					SOURCE d.f. M.S. F-Ratio CD(5%) C.V.
3	28.6	27.5	33.2	33.2	29.4					Reps. 4 13.869970 2.48
4	42.2	41.1	23.8	34.6	40.6					A 1 81.919880 14.65 1.35600
5	45.9	42	43.1	41.7	41.1					B 4 809.97000 144.84 2.14402
6	0	0	0	0	0					AB 4 13.070010 2.34 NS
7	0	0	0	0	0					Error 36 5.5922270 22.14
8	22.1	22.4	16.2	17.5	19.1					---------------------------------------------------------------------------
9	25.2	26.6	30.4	60.3	25.2
10	47.6	40.4	42.8	48	31.2					Seed/Plant AL
Phenolics
3	2	2	5	0	0					No. of reps.= 5 No. of factors= 2
1	3.07511	2.88278	3.97056							Analysis of Factorial Experiment in RBD
2	2.18768	2.3717	2.62538
3	2.4767	2.47823	2.83845							TREAT. COMBINATION MEANS
4	2.07234	2.06814	2.25709							1 .00000000 54.400000 282.60000 406.00000 417.40000
5	2.18828	2.04891	1.95643							6 .00000000 .00000000 235.00000 474.20000 480.00000
6	3.11341	3.03168	3.22447
7	2.59907	3.09246	3.4329							FACTOR MEANS
8	2.14719	2.44809	2.39035							1 232.08000 237.84000
9	2.11046	1.96594	1.72611							2 .00000000 27.200000 258.80000 440.10000 448.70000
10	1.78229	2.51312	1.63947
Free proline										ANOVA TABLE
3	2	2	5	0	0					SOURCE d.f. M.S. F-Ratio CD(5%) C.V.
1	25.9327	25.8783	68.3128							Reps. 4 3482.9380 1.74
2	1.72619	1.80642	0.566647							A 1 414.55000 .21 NS
3	0.413159	0.671287	1.56373							B 4 466764.80 233.27 40.5560
4	0.266169	0.548892	0.549438							AB 4 8518.3750 4.26 57.3549
5	0.320063	0.242637	0.35262							Error 36 2000.9620 19.04
6	38.5648	91.1972	39.51							---------------------------------------------------------------------------
7	20.9179	38.1629	32.3552
8	4.14297	3.58749	1.7213							Leaf weight/Plant AL
9	0.328966	0.42985	0.469327
10	0.18813	0.210696	0.236998							No. of reps.= 5 No. of factors= 2
Water soluble carbo										Analysis of Factorial Experiment in RBD
3	2	2	5	0	0
1	6.53955	5.25484	5.91711							TREAT. COMBINATION MEANS
2	2.59816	2.90017	4.1004							1 .00000000 5.2600000 6.3000000 6.3800000 9.6800000
3	2.44356	2.38816	5.0711							6 .00000000 .00000000 6.5000000 7.9600000 7.9600000
4	3.54872	1.28672	1.3821
5	2.13154	2.67899	1.26925							FACTOR MEANS
6	7.48432	6.96919	5.82289							1 5.5240000 4.4840000
7	5.08484	5.18349	5.00937							2 .00000000 2.6300000 6.4000000 7.1700000 8.8200000
8	2.68107	3.54226	2.51351
9	1.74046	2.94844	1.03209							ANOVA TABLE
10	2.46822	2.4415	2.11584							SOURCE d.f. M.S. F-Ratio CD(5%) C.V.
										Reps. 4 1.9791930 2.01
										A 1 13.519840 13.70 .569538
										B 4 129.69520 131.47 .900519
										AB 4 17.346540 17.58 1.27353
										Error 36 .98653770 19.85
										---------------------------------------------------------------------------
										Stem weight/Plant AL
										No. of reps.= 5 No. of factors= 2
										Analysis of Factorial Experiment in RBD
										TREAT. COMBINATION MEANS
										1 .00000000 3.8962000 21.154000 31.136000 39.804800
										6 .00000000 .00000000 14.480000 31.490000 46.202600
										FACTOR MEANS
										1 19.198200 18.434520
										2 .00000000 1.9481000 17.817000 31.313000 43.003700
										ANOVA TABLE
										SOURCE d.f. M.S. F-Ratio CD(5%) C.V.
										Reps. 4 3.4861330 .46
										A 1 7.2917190 .96 NS
										B 4 3451.9650 455.99 2.49454
										AB 4 61.163820 8.08 3.52782
										Error 36 7.5702530 14.62
										---------------------------------------------------------------------------
										Root wt/Plant AL
										No. of reps.= 5 No. of factors= 2
										Analysis of Factorial Experiment in RBD
										TREAT. COMBINATION MEANS
										1 .00000000 4.2052000 6.8948000 14.671400 25.949800
										6 .00000000 .00000000 4.6638000 9.3236000 11.385400
										FACTOR MEANS
										1 10.344240 5.0745600
										2 .00000000 2.1026000 5.7793000 11.997500 18.667600
										ANOVA TABLE
										SOURCE d.f. M.S. F-Ratio CD(5%) C.V.
										Reps. 4 14.812900 .55
										A 1 347.11930 12.91 2.97282
										B 4 582.66570 21.68 4.70045
										AB 4 77.833800 2.90 6.64744
										Error 36 26.878590 67.25
										---------------------------------------------------------------------------
										Days to panicle emergence (from sowing)
										No. of reps.= 5 No. of factors= 2
										Analysis of Factorial Experiment in RBD
										TREAT. COMBINATION MEANS
										1 .00000000 .00000000 127.60000 123.40000 127.60000
										6 .00000000 .00000000 122.00000 122.00000 122.00000
										FACTOR MEANS
										1 75.720000 73.200000
										2 .00000000 .00000000 124.80000 122.70000 124.80000
										ANOVA TABLE
										SOURCE d.f. M.S. F-Ratio CD(5%) C.V.
										Reps. 4 3.4343750 1.19
										A 1 79.397500 27.52 .973937
										B 4 46209.790 16017.83 1.53993
										AB 4 20.578130 7.13 2.17779
										Error 36 2.8848960 2.28
										---------------------------------------------------------------------------
										SPAD AL
										No. of reps.= 5 No. of factors= 2
										Analysis of Factorial Experiment in RBD
										TREAT. COMBINATION MEANS
										1 .00000000 25.160000 30.380000 36.460000 42.760000
										6 .00000000 .00000000 19.460000 33.540000 42.000000
										FACTOR MEANS
										1 26.952000 19.000000
										2 .00000000 12.580000 24.920000 35.000000 42.380000
										ANOVA TABLE
										SOURCE d.f. M.S. F-Ratio CD(5%) C.V.
										Reps. 4 31.040820 .83
										A 1 790.43580 21.12 3.50819
										B 4 2902.1120 77.53 5.54694
										AB 4 278.25150 7.43 7.84455
										Error 36 37.431280 26.63
										---------------------------------------------------------------------------
										Phenolics
										No. of reps.= 3 No. of factors= 2
										Analysis of Factorial Experiment in RBD
										TREAT. COMBINATION MEANS
										1 3.3094840 2.3949190 2.5977930 2.1325240 2.0645400
										6 3.1231860 3.0414750 2.3285440 1.9341710 1.9782950
										FACTOR MEANS
										1 2.4998520 2.4811340
										2 3.2163350 2.7181970 2.4631680 2.0333470 2.0214170
										ANOVA TABLE
										SOURCE d.f. M.S. F-Ratio CD(5%) C.V.
										Reps. 2 .13324130 1.52
										A 1 .26072180E-02 .03 NS
										B 4 1.5126790 17.26 .358925
										AB 4 .21385620 2.44 NS
										Error 18 .87637280E-01 11.89
										---------------------------------------------------------------------------
										Free proline
										No. of reps.= 3 No. of factors= 2
										Analysis of Factorial Experiment in RBD
										TREAT. COMBINATION MEANS
										1 40.041260 1.3664190 .88272520 .45483300 .30510680
										6 56.423980 30.478690 3.1505850 .40938120 .21194150
										FACTOR MEANS
										1 8.6100670 18.134920
										2 48.232620 15.922560 2.0166550 .43210710 .25852410
										ANOVA TABLE
										SOURCE d.f. M.S. F-Ratio CD(5%) C.V.
										Reps. 2 132.91530 .82
										A 1 680.42000 4.21 NS
										B 4 2535.1730 15.70 15.4060
										AB 4 250.29740 1.55 NS
										Error 18 161.45860 95.02
										---------------------------------------------------------------------------
										Water soluble carbo
										No. of reps.= 3 No. of factors= 2
										Analysis of Factorial Experiment in RBD
										TREAT. COMBINATION MEANS
										1 5.9038340 3.1995770 3.3009410 2.0725150 2.0265940
										6 6.7587990 5.0925680 2.9122780 1.9069960 2.3418550
										FACTOR MEANS
										1 3.3006920 3.8024990
										2 6.3313160 4.1460730 3.1066100 1.9897550 2.1842240
										ANOVA TABLE
										SOURCE d.f. M.S. F-Ratio CD(5%) C.V.
										Reps. 2 .15497440 .19
										A 1 1.8884480 2.30 NS
										B 4 18.880940 22.98 1.09901
										AB 4 1.2499730 1.52 NS
										Error 18 .82164570 25.52
										---------------------------------------------------------------------------
